# Supplementary material for: Transcranial Magneto-Acoustic Stimulation Protects Synaptic Rehabilitation from Amyloid-Beta Plaques via Regulation of Microglial Functions
Source: Int J Mol Sci. 2024 Apr 24;25(9):4651. doi: 10.3390/ijms25094651 (PMC11083601; doi:10.3390/ijms25094651)
Supplement: Supplementary file 1 [file ijms-25-04651-s001.zip]

Archive with 1 entries (1 files):
- ijms-2920084-supplementary.pdf
